# Supplementary material for: Tomato Brown Rugose Fruit Virus Evades Tm‐22‐Mediated Resistance by Avoiding the Induction of Tm‐22 Self‐Association
Source: Mol Plant Pathol. 2026 Mar 19;27(3):e70243. doi: 10.1111/mpp.70243 (PMC13098148; doi:10.1111/mpp.70243)
Supplement: Supplementary file 3 — Table S1: Primers used in this study. [file MPP-27-e70243-s004.xlsx]

## Sheet: Sheet1
Table S1. Primers used in this study.
Primer name	Primer sequence (5'→3')	Purpose
H67C-F	TATGTATGTCTTGCTGGTCTTGTGGTGACAGGTG	pToBRFVH67C-GFP/pMPH67C-GFP
H67C-R	CAGCAAGACATACATAGCCACCATCAATGAGTTTTA
N125A-F	AATTACGCTATCACTACCAAGGACGCAGAA	pToBRFVN125A-GFP/pMPN125A-GFP
N125A-R	AGTGATAGCGTAATTTGGAACGACTTTGAACT
K129Q-F	CTACCCAGGACGCAGAAAAGGCAGTTTGG	pToBRFVK129Q-GFP/pMPK129Q-GFP
K129Q-R	CGTCCTGGGTAGTGATGTTGTAATTTGGAACG
A134N-F	GAAAAGAACGTTTGGCAAGTACTAGTTAATATTAGAAATGTT	pToBRFVA134N-GFP/pMPA134N-GFP
A134N-R	CCAAACGTTCTTTTCTGCGTCCTTGGTAGTTATA
I147M-F	GTTAAAATGGCTGCGGGTTACTGTCCGCT	pToBRFVI147M-GFP/pMPI147M-GFP
I147M-R	GCAGCCATTTTAACATTTCTAATATTAACTAGTACTTGC
I168N-F	GTTTATAAAAATAATATAAAACTCGGTTTGAGAGAGAAAATTACGA	pToBRFVI168N-GFP/pMPI168N-GFP
I168N-R	GAGTTTTATATTATTTTTATAAACAATACACACTGACACAAATTCTAA
ToBRFV MP-GFP-F	CAAACCACGTTCATAATGGCTCTTGTTAAGGGTAAAG	pToBRFV MP-GFP
ToBRFV MP-GFP-R	ACCGCCAGAACCTCCATACGAATCTGAATCGGCG
TMV MP-GFP-F	CAAACCACGTTCATAATGGCTCTAGTTGTTAAAGGG	pTMV MP-GFP
TMV MP-GFP-R	ACCGCCAGAACCTCCAAACGAATCCGATTCGG
Tm-22-3HA-F	CAAACCACGTTCATAatgGCTGAAATTCTTCTTACATC	pTm-22-3HA
Tm-22-3HA-R	CCCGGGAGCGGTACCTTTACTCAGCTTTTTAAGCCG
Tm-22-3Myc-F	CAAACCACGTTCATAatgGCTGAAATTCTTCTTACATC	pTm-22-3Myc
Tm-22-3Myc-R	CCCGGGAGCGGTACCTTTACTCAGCTTTTTAAGCCG
