# Supplementary material for: Tomato Brown Rugose Fruit Virus Evades Tm‐22‐Mediated Resistance by Avoiding the Induction of Tm‐22 Self‐Association
Source: Mol Plant Pathol. 2026 Mar 19;27(3):e70243. doi: 10.1111/mpp.70243 (PMC13098148; doi:10.1111/mpp.70243)
Supplement: Supplementary file 4 — Table S2: Statistical analyses in this study. [file MPP-27-e70243-s002.xlsx]

## Sheet: Sheet2
Table S2. Statistical analyses in this study
Fig. 2b																	Fig. 2c
wild-type N.benthamiana																	Tm-22-transgenic N.benthamiana
Content	Data																Content	Data
ToBRFV-GFP	1203.83	1149.07	1115.69	1204.3	1401.84	1203.48	1304.65	1242.92	1050	1142.8	1104.3	1206.3	1329.6	1201.6	1191.6		ToBRFV-GFP	1310.3	909.8	949.8	960	911.9	1206.5	1179.7	914.8	1138.6	1065.2	909.8	1223.8	1253	928.3	1011.5
ToBRFVH67C-GFP	1137.1	1194.5	1176.1	1167.1	1100.2	1008	1062.7	1031.9	1107.4	1172.6	1177.8	954.4	1078.6	849.4	1181.7		ToBRFVH67C-GFP	0	0	0	0	0	0	0	0	0	0	0	0	0	0	0
ToBRFVN125A-GFP	1165.1	1072.2	1145	1069.13	1128.5	1178.56	1185.8	1144.4	1122.9	1024.2	1155.73	1142.26	1093.2	1186.1	1128.05		ToBRFVN125A-GFP	0	0	0	0	0	0	0	0	0	0	0	0	0	0	0
ToBRFVK129Q-GFP	1230.7	1275.4	1156.1	1275.4	1278	1248.2	1329.1	1270.8	1435.8	1400.1	1387.5	1274.9	1450.8	1285.4	1281		ToBRFVK129Q-GFP	0	0	0	0	0	0	0	0	0	0	0	0	0	0	0
ToBRFVA134N-GFP	1165	1180.1	1434.8	1252.2	1198.7	1207	1244.7	1392	1361.1	1259.6	1211.9	1215.7	1400.88	1360	1311		ToBRFVA134N-GFP	0	0	0	0	0	0	0	0	0	0	0	0	0	0	0
ToBRFVI147M-GFP	1047.1	930.8	1089.4	938.6	1143.4	970.8	1004	1160.2	864.4	1075.8	920.6	1026.1	1097.1	1029.7	996.8		ToBRFVI147M-GFP	620.6	439.8	583.9	587.6	635.1	432.6	528.5	488.3	509	402.5	535.4	652.1	600.2	620.6	469.7
ToBRFVI168N-GFP	940.1	1072.9	1007.7	840.6	921.4	869.4	755.7	747.7	934.7	533.5	713.8	584	1032.7	872.6	778.7		ToBRFVI168N-GFP	481.7	595.8	361.4	445.6	411.2	526.6	428.9	486.2	576.4	482.5	298	408.5	308	403.2	380.728
Fig. 3b
Content	Data
MP-GFP	0	0	0	0	0	0	0	0	0	0	0	0	0	0	0
MPH67C-GFP	3	3	3	3	3	3	3	3	3	3	3	3	3	3	3
MPN125A-GFP	3	3	3	3	3	3	3	3	3	3	3	3	3	3	3
MPK129Q-GFP	3	3	3	3	3	3	3	3	3	3	3	3	3	3	3
MPA134N-GFP	3	3	3	3	3	3	3	3	3	3	3	3	3	3	3
MPI147M-GFP	0	0	0	0	0	0	0	0	0	0	0	0	0	0	0
MPI168N-GFP	1	1.5	2	0	2	1	2	2.5	2	1	0	0	0	0	0
GFP	0	0	0	0	0	0	0	0	0	0	0	0	0	0	0
Fig. 4b											Fig. 4e
wild-type N.benthamiana											Tm-22-transgenic N.benthamiana
Content	Data										Content	Data
MP-GFP	3.74055	4.1899	4.92606	4.79442	3.95559	4.39442	3.9327	3.41738			MP-GFP	2.71036	2.44571	1.99445	2.20211	2.47463	1.94687	2.04541	2.56882
MPH67C-GFP	1.67741	2.34256	3.18647	1.77961	1.66151	1.55161	2.06998	2.1383			MPI147M-GFP	1.03193	1.14567	1.54448	1.57781	1.53394	1.5332	1.10487	1.64458
MPN125A-GFP	2.51511	2.04765	2.42104	3.2155	2.22302	1.59763	3.04304	3.13728
MPK129Q-GFP	5.19925	4.51695	4.71157	4.74211	4.48767	5.42087	4.49001	4.97431
MPA134N-GFP	4.29837	4.65342	4.48511	5.03976	4.87891	4.13076	4.82714	5.10171
MPI147M-GFP	2.75148	2.12873	1.84238	1.65984	1.82773	1.72451	1.92418	1.77265
MPI168N-GFP	1.56055	1.34745	1.56107	1.32902	1.64662	1.25496	1.35666	1.602
